# Supplementary material for: Analogous environments across the tropics have similar levels of tree species alpha diversity
Source: Natl Sci Rev. 2025 Oct 29;13(2):nwaf465. doi: 10.1093/nsr/nwaf465 (PMC12860206; doi:10.1093/nsr/nwaf465)
Supplement: nwaf465_Supplemental_Files [file nwaf465_supplemental_files.zip]

Archive with 22 entries (21 files):
- Supplementary_files/
- Supplementary_files/Fig. S1.tif
- Supplementary_files/Fig. S10.tif
- Supplementary_files/Fig. S11.tif
- Supplementary_files/Fig. S12.tif
- Supplementary_files/Fig. S13.tif
- Supplementary_files/Fig. S14.tif
- Supplementary_files/Fig. S15.tif
- Supplementary_files/Fig. S16.tif
- Supplementary_files/Fig. S17.tif
- Supplementary_files/Fig. S18.tif
- Supplementary_files/Fig. S19.tif
- Supplementary_files/Fig. S2.tif
- Supplementary_files/Fig. S3.tif
- Supplementary_files/Fig. S4.tif
- Supplementary_files/Fig. S5.tif
- Supplementary_files/Fig. S6.tif
- Supplementary_files/Fig. S7.tif
- Supplementary_files/Fig. S8.tif
- Supplementary_files/Fig. S9.tif
- Supplementary_files/Supplementary.docx
- Supplementary_files/Supplementary.pdf
